# Supplementary material for: A novel virus potentially evolved from the N4-like viruses represents a unique viral family: Poorviridae
Source: Appl Environ Microbiol. 2024 Nov 21;90(12):e01559-24. doi: 10.1128/aem.01559-24 (PMC11654794; doi:10.1128/aem.01559-24)
Supplement: Table S1 — Information for reference genomes associated with vB_PunP_Y3. [file aem.01559-24-s0004.xls]

## Sheet: Table S1
ID	Name	VC	Date type	Host_genus
vB_PunP_Y3	vB_PunP_Y3	VC_1	self	Pseudoalteromonas
IMGVR_UViG_2579778892_000013	IMGVR_UViG_2579778892_000013	VC_1	UViGs	Pseudoalteromonas
IMGVR_UViG_2654587552_000001	IMGVR_UViG_2654587552_000001	VC_1	UViGs	Pseudoalteromonas
IMGVR_UViG_2728369169_000004	IMGVR_UViG_2728369169_000004	VC_1	UViGs	Pseudoalteromonas
IMGVR_UViG_2791355162_000001	IMGVR_UViG_2791355162_000001	VC_1	UViGs	Pseudoalteromonas
IMGVR_UViG_2816332386_000002	IMGVR_UViG_2816332386_000002	VC_1	UViGs	Unclassified
IMGVR_UViG_3300009428_000011	IMGVR_UViG_3300009428_000011	VC_1	UViGs	Unclassified
IMGVR_UViG_3300020385_000019	IMGVR_UViG_3300020385_000019	VC_1	UViGs	Unclassified
IMGVR_UViG_3300023192_002588	IMGVR_UViG_3300023192_002588	VC_1	UViGs	Unclassified
IMGVR_UViG_3300025191_000002	IMGVR_UViG_3300025191_000002	VC_1	UViGs	Unclassified
IMGVR_UViG_3300031800_000786	IMGVR_UViG_3300031800_000786	VC_1	UViGs	Unclassified
IMGVR_UViG_3300037572_000254	IMGVR_UViG_3300037572_000254	VC_1	UViGs	Pseudoalteromonas
IMGVR_UViG_3300039449_000044	IMGVR_UViG_3300039449_000044	VC_1	UViGs	Pseudoalteromonas
IMGVR_UViG_3300045790_003108	IMGVR_UViG_3300045790_003108	VC_1	UViGs	Unclassified
IMGVR_UViG_3300048631_000451	IMGVR_UViG_3300048631_000451	VC_1	UViGs	Pseudoalteromonas
NC_000924	Escherichia phage 933W	VC_5	ICTV	Escherichia
NC_001416	Escherichia phage Lambda	VC_3	ICTV	Escherichia
NC_002166	Escherichia phage HK022	VC_2	ICTV	Escherichia
NC_002167	Escherichia phage HK97	VC_2	ICTV	Escherichia
NC_002371	Salmonella phage P22	VC_7	ICTV	Salmonella
NC_002730	Enterobacteria phage HK620	VC_7	ICTV	Escherichia
NC_004348	Salmonella phage ST64T	VC_7	ICTV	Salmonella
NC_004813	Enterobacteria phage BP-4795	VC_4	ICTV	Escherichia
NC_004914	Escherichia phage Stx2 II	VC_5	ICTV	Escherichia
NC_005344	Shigella phage Sf6	VC_7	ICTV	Shigella
NC_006552	Pseudomonas phage F116	VC_6	ICTV	Pseudomonas
NC_008464	Stx2-converting phage 86	VC_5	ICTV	Escherichia
NC_010237	Escherichia phage Min27	VC_5	ICTV	Escherichia
NC_011356	Enterobacteria phage YYZ-2008	VC_4	ICTV	Escherichia
NC_011357	Stx2-converting phage 1717	VC_4	ICTV	Escherichia
NC_011802	Salmonella phage SE1 (in:P22virus)	VC_7	ICTV	Salmonella
NC_016160	Escherichia phage HK75	VC_2	ICTV	Escherichia
NC_019442	Escherichia phage TL-2011c	VC_5	ICTV	Escherichia
NC_019705	Escherichia phage mEpX2	VC_2	ICTV	Escherichia
NC_019706	Enterobacteria phage mEp043 c-1	VC_2	ICTV	Escherichia
NC_019708	Enterobacteria phage mEp235	VC_2	ICTV	Escherichia
NC_019709	Escherichia phage mEpX1	VC_2	ICTV	Escherichia
NC_019710	Enterobacteria phage HK140	VC_2	ICTV	Escherichia
NC_019711	Escherichia phage HK629	VC_3	ICTV	Escherichia
NC_019714	Escherichia phage HK446	VC_2	ICTV	Escherichia
NC_019715	Escherichia phage mEp234	VC_2	ICTV	Escherichia
NC_019719	Escherichia phage HK633	VC_2	ICTV	Escherichia
NC_019720	Enterobacteria phage mEp213	VC_2	ICTV	Escherichia
NC_019723	Escherichia phage HK630	VC_3	ICTV	Escherichia
NC_019767	Escherichia phage HK544	VC_2	ICTV	Escherichia
NC_019768	Escherichia phage HK106	VC_2	ICTV	Escherichia
NC_019769	Escherichia phage HK542	VC_2	ICTV	Escherichia
NC_025434	Shigella phage POCJ13	VC_5	ICTV	Shigella
NC_027984	Escherichia phage vB_EcoP_24B	VC_5	ICTV	Escherichia
NC_028449	Escherichia phage PA2	VC_5	ICTV	Escherichia
NC_028660	Escherichia phage phi191	VC_5	ICTV	Escherichia
NC_028685	Shigella phage Ss-VASD	VC_5	ICTV	Shigella
NC_029120	Shigella phage 75/02 Stx	VC_5	ICTV	Shigella
NC_041935	Escherichia phage PA28	VC_5	ICTV	Escherichia
NC_042057	Escherichia phage DE3	VC_3	ICTV	Escherichia
NC_042342	Pseudomonas phage H66	VC_6	ICTV	Pseudomonas
NC_042346	Lederbergvirus BTP1	VC_7	ICTV	Salmonella
NC_049917	Escherichia phage Lyz12581Vzw	VC_5	ICTV	Escherichia
NC_049918	Escherichia phage ArgO145	VC_5	ICTV	Escherichia
NC_049919	Escherichia phage SH2026Stx1	VC_5	ICTV	Escherichia
NC_049920	Stx1 converting phage AU5Stx1	VC_5	ICTV	Unclassified
NC_049921	Stx1 converting phage AU6Stx1	VC_5	ICTV	Unclassified
NC_049922	Stx converting phage vB_EcoS_ST2-8624	VC_5	ICTV	Unclassified
NC_049923	Stx2-converting phage Stx2a_WGPS9	VC_5	ICTV	Escherichia
NC_049924	Stx2-converting phage Stx2a_F451	VC_5	ICTV	Escherichia
NC_049925	Stx converting phage vB_EcoS_P27	VC_5	ICTV	Unclassified
NC_049926	Escherichia phage ECP1	VC_2	ICTV	Escherichia
NC_049941	Stx2-converting phage Stx2a_WGPS2	VC_4	ICTV	Escherichia
NC_049942	Escherichia phage JLK-2012	VC_4	ICTV	Escherichia
NC_049943	Enterobacteria phage 2851	VC_4	ICTV	Escherichia
NC_049944	Stx2-converting phage Stx2a_WGPS8	VC_4	ICTV	Escherichia
NC_049945	Stx2-converting phage Stx2a_WGPS6	VC_4	ICTV	Escherichia
NC_049946	Escherichia phage 4A7	VC_3	ICTV	Escherichia
NC_049947	Escherichia phage 1H12	VC_3	ICTV	Escherichia
NC_049948	Escherichia phage ev017	VC_3	ICTV	Escherichia
NC_049949	Escherichia phage ev207	VC_3	ICTV	Escherichia
NC_049951	Enterobacteria phage O276	VC_3	ICTV	Escherichia
NC_049952	Escherichia phage 2B8	VC_3	ICTV	Escherichia
NC_049953	Escherichia phage ev099	VC_3	ICTV	Escherichia
NC_049954	Escherichia phage 2G7b	VC_3	ICTV	Escherichia
NC_049955	Escherichia phage ev243	VC_3	ICTV	Escherichia
