# Supplementary material for: A novel virus potentially evolved from the N4-like viruses represents a unique viral family: Poorviridae
Source: Appl Environ Microbiol. 2024 Nov 21;90(12):e01559-24. doi: 10.1128/aem.01559-24 (PMC11654794; doi:10.1128/aem.01559-24)
Supplement: Table S2 — Results of position-specific iterated BLAST (PSI-BLAST) between phage vB_PunP_Y3 and N4-like viruses. [file aem.01559-24-s0005.xls]

## Sheet: psiblast_y3_n4_7dmnd
Type	source	target	e-value	score
DNAP	Y3_13	SchitoPF00003|IMGVR_UViG_3300024299_000001|_13	5.17e-144	421
MCP	Y3_16	SchitoPF00005|IMGVR_UViG_3300014204_000184|_33	9.05e-89	268
MCP	Y3_16	SchitoPF00005|IMGVR_UViG_3300000558_000484|_90	3.3e-88	266
MCP	Y3_16	SchitoPF00005|IMGVR_UViG_3300002220_000005|_30	3.3e-88	266
MCP	Y3_16	SchitoPF00005|IMGVR_UViG_3300027852_000059|_41	2.13e-83	254
MCP	Y3_16	SchitoPF00005|IMGVR_UViG_3300025118_000017|_7	3.54e-56	185
MCP	Y3_16	SchitoPF00005|IMGVR_UViG_3300025114_000002|_52	3.54e-56	185
MCP	Y3_16	SchitoPF00005|IMGVR_UViG_3300025072_000008|_7	3.54e-56	185
MCP	Y3_16	SchitoPF00005|IMGVR_UViG_3300010151_000015|_7	3.54e-56	185
MCP	Y3_16	SchitoPF00005|IMGVR_UViG_3300025030_000113|_31	3.19e-48	164
MCP	Y3_16	SchitoPF00005|IMGVR_UViG_3300000230_000030|_16	3.96e-46	159
MCP	Y3_16	SchitoPF00005|IMGVR_UViG_3300003691_000039|_11	3.41e-42	148
MCP	Y3_16	SchitoPF00005|KF669658|_83	1.12e-22	96.3
MCP	Y3_16	SchitoPF00005|HQ634196|_82	8.04e-21	91.7
MCP	Y3_16	SchitoPF00005|HQ634194|_53	8.04e-21	91.7
MCP	Y3_16	SchitoPF00005|IMGVR_UViG_3300020213_000030|_7	1.21e-20	90.5
MCP	Y3_16	SchitoPF00005|IMGVR_UViG_3300020195_000001|_14	1.21e-20	90.5
MCP	Y3_16	SchitoPF00005|JF974296|_87	2.04e-20	90.5
MCP	Y3_16	SchitoPF00005|IMGVR_UViG_3300006488_000001|_51	2.26e-20	89.7
MCP	Y3_16	SchitoPF00005|IMGVR_UViG_3300006920_000091|_8	1.81e-19	87
MCP	Y3_16	SchitoPF00005|IMGVR_UViG_3300002174_000006|_14	1.19e-18	84.7
MCP	Y3_16	SchitoPF00005|IMGVR_UViG_3300002173_000011|_9	1.19e-18	84.7
MCP	Y3_16	SchitoPF00005|IMGVR_UViG_3300001594_000065|_11	1.51e-18	84.3
MCP	Y3_16	SchitoPF00005|IMGVR_UViG_3300001592_000063|_11	1.51e-18	84.3
MCP	Y3_16	SchitoPF00005|SPFI01000013.1|_53	1.9e-18	84
MCP	Y3_16	SchitoPF00005|IMGVR_UViG_3300009602_000014|_27	2.4e-18	84
MCP	Y3_16	SchitoPF00005|IMGVR_UViG_3300021518_000001|_29	2.62e-18	84
MCP	Y3_16	SchitoPF00005|IMGVR_UViG_3300011802_000001|_24	2.65e-18	83.6
MCP	Y3_16	SchitoPF00005|IMGVR_UViG_3300027777_000001|_94	4.8e-18	83.2
MCP	Y3_16	SchitoPF00005|KX889068|_19	9.58e-18	82.4
MCP	Y3_16	SchitoPF00005|IMGVR_UViG_3300026512_000012|_43	1.03e-17	82
MCP	Y3_16	SchitoPF00005|IMGVR_UViG_3300027789_000066|_9	1.05e-17	82
MCP	Y3_16	SchitoPF00005|IMGVR_UViG_3300027362_000023|_7	1.13e-17	81.6
MCP	Y3_16	SchitoPF00005|IMGVR_UViG_3300011445_000069|_7	1.13e-17	81.6
MCP	Y3_16	SchitoPF00005|IMGVR_UViG_3300011412_000012|_28	1.13e-17	81.6
MCP	Y3_16	SchitoPF00005|IMGVR_UViG_3300009597_000014|_4	1.13e-17	81.6
MCP	Y3_16	SchitoPF00005|IMGVR_UViG_3300007314_000001|_31	1.16e-17	81.6
MCP	Y3_16	SchitoPF00005|IMGVR_UViG_3300015214_000096|_9	1.75e-17	81.6
MCP	Y3_16	SchitoPF00005|IMGVR_UViG_3300014720_000199|_4	2.36e-17	80.9
MCP	Y3_16	SchitoPF00005|IMGVR_UViG_3300007778_000019|_6	2.44e-17	80.9
MCP	Y3_16	SchitoPF00005|IMGVR_UViG_3300026125_000007|_31	2.44e-17	80.9
MCP	Y3_16	SchitoPF00005|IMGVR_UViG_3300026123_000015|_9	2.44e-17	80.9
MCP	Y3_16	SchitoPF00005|MW960038|_75	2.86e-17	80.5
MCP	Y3_16	SchitoPF00005|IMGVR_UViG_3300027779_000012|_43	3.99e-17	80.5
MCP	Y3_16	SchitoPF00005|IMGVR_UViG_3300008080_000007|_67	4.97e-17	79.7
MCP	Y3_16	SchitoPF00005|IMGVR_UViG_3300007220_000022|_6	4.97e-17	79.7
MCP	Y3_16	SchitoPF00005|NDYN01000001.1|_11	4.97e-17	79.7
MCP	Y3_16	SchitoPF00005|MW960036|_75	5.02e-17	80.1
MCP	Y3_16	SchitoPF00005|IMGVR_UViG_3300008493_000025|_14	5.06e-17	79.7
MCP	Y3_16	SchitoPF00005|IMGVR_UViG_3300007977_000012|_37	5.06e-17	79.7
MCP	Y3_16	SchitoPF00005|IMGVR_UViG_3300007208_000022|_29	5.06e-17	79.7
MCP	Y3_16	SchitoPF00005|IMGVR_UViG_3300008522_000018|_8	5.25e-17	79.7
MCP	Y3_16	SchitoPF00005|IMGVR_UViG_3300008333_000004|_8	5.25e-17	79.7
MCP	Y3_16	SchitoPF00005|IMGVR_UViG_3300006262_000013|_38	5.25e-17	79.7
MCP	Y3_16	SchitoPF00005|IMGVR_UViG_3300007231_000028|_12	5.9e-17	79.7
MCP	Y3_16	SchitoPF00005|IMGVR_UViG_3300006920_000062|_12	5.9e-17	79.7
MCP	Y3_16	SchitoPF00005|IMGVR_UViG_3300006803_000024|_12	5.9e-17	79.7
MCP	Y3_16	SchitoPF00005|IMGVR_UViG_3300025887_000126|_12	5.9e-17	79.7
MCP	Y3_16	SchitoPF00005|IMGVR_UViG_3300025652_000063|_25	5.9e-17	79.7
MCP	Y3_16	SchitoPF00005|IMGVR_UViG_3300025645_000057|_59	5.9e-17	79.7
MCP	Y3_16	SchitoPF00005|IMGVR_UViG_3300025570_000010|_44	5.9e-17	79.7
MCP	Y3_16	SchitoPF00005|IMGVR_UViG_3300000233_000008|_35	6.1e-17	79.7
MCP	Y3_16	SchitoPF00005|IMGVR_UViG_3300007300_000011|_46	6.34e-17	79.7
MCP	Y3_16	SchitoPF00005|IMGVR_UViG_3300006805_000056|_39	6.89e-17	79.7
MCP	Y3_16	SchitoPF00005|CP018791.1|_7	1.26e-16	79
MCP	Y3_16	SchitoPF00005|IMGVR_UViG_3300004241_000014|_21	1.37e-16	79
MCP	Y3_16	SchitoPF00005|IMGVR_UViG_3300004154_000014|_21	1.37e-16	79
MCP	Y3_16	SchitoPF00005|IMGVR_UViG_3300004151_000010|_54	1.37e-16	79
MCP	Y3_16	SchitoPF00005|IMGVR_UViG_3300027719_000023|_54	1.37e-16	79
MCP	Y3_16	SchitoPF00005|IMGVR_UViG_3300027800_000003|_54	1.37e-16	79
MCP	Y3_16	SchitoPF00005|IMGVR_UViG_3300027796_000002|_54	1.37e-16	79
MCP	Y3_16	SchitoPF00005|IMGVR_UViG_3300025030_000081|_92	1.39e-16	79
MCP	Y3_16	SchitoPF00005|MG922974|_73	1.42e-16	78.6
MCP	Y3_16	SchitoPF00005|MG592470|_23	1.43e-16	79
MCP	Y3_16	SchitoPF00005|MG592409|_20	1.46e-16	79
MCP	Y3_16	SchitoPF00005|HQ728266|_76	1.5e-16	78.6
MCP	Y3_16	SchitoPF00005|IMGVR_UViG_3300027742_000012|_32	1.53e-16	78.6
MCP	Y3_16	SchitoPF00005|IMGVR_UViG_3300001749_000004|_14	1.53e-16	78.6
MCP	Y3_16	SchitoPF00005|MG592410|_20	1.66e-16	78.6
MCP	Y3_16	SchitoPF00005|IMGVR_UViG_3300014838_000024|_21	1.78e-16	78.2
MCP	Y3_16	SchitoPF00005|IMGVR_UViG_3300008161_000024|_2	1.83e-16	78.2
MCP	Y3_16	SchitoPF00005|IMGVR_UViG_3300008643_000003|_25	1.83e-16	78.2
MCP	Y3_16	SchitoPF00005|IMGVR_UViG_3300008420_000005|_20	1.95e-16	78.2
MCP	Y3_16	SchitoPF00005|IMGVR_UViG_7000000721_000055|_26	1.96e-16	78.2
MCP	Y3_16	SchitoPF00005|IMGVR_UViG_3300007525_000004|_28	1.96e-16	78.2
MCP	Y3_16	SchitoPF00005|IMGVR_UViG_7000000635_000001|_67	1.96e-16	78.2
MCP	Y3_16	SchitoPF00005|IMGVR_UViG_3300008679_000002|_48	1.96e-16	78.2
MCP	Y3_16	SchitoPF00005|IMGVR_UViG_3300008495_000001|_22	1.96e-16	78.2
MCP	Y3_16	SchitoPF00005|IMGVR_UViG_3300008364_000001|_74	1.96e-16	78.2
MCP	Y3_16	SchitoPF00005|IMGVR_UViG_3300024308_000028|_37	1.97e-16	78.2
MCP	Y3_16	SchitoPF00005|IMGVR_UViG_3300009701_000001|_11	2.39e-16	77.8
MCP	Y3_16	SchitoPF00005|IMGVR_UViG_3300007977_000011|_29	2.39e-16	77.8
MCP	Y3_16	SchitoPF00005|IMGVR_UViG_3300007208_000017|_26	2.39e-16	77.8
MCP	Y3_16	SchitoPF00005|IMGVR_UViG_3300030020_000008|_29	2.44e-16	77.8
MCP	Y3_16	SchitoPF00005|IMGVR_UViG_3300028785_000029|_12	2.44e-16	77.8
MCP	Y3_16	SchitoPF00005|IMGVR_UViG_3300029953_000021|_79	2.44e-16	77.8
MCP	Y3_16	SchitoPF00005|MN228696|_71	2.56e-16	77.8
MCP	Y3_16	SchitoPF00005|IMGVR_UViG_3300007167_000002|_55	2.75e-16	77.8
MCP	Y3_16	SchitoPF00005|IMGVR_UViG_3300006460_000007|_49	2.78e-16	77.8
MCP	Y3_16	SchitoPF00005|IMGVR_UViG_3300007125_000038|_45	2.8e-16	77.8
MCP	Y3_16	SchitoPF00005|IMGVR_UViG_3300018411_000030|_23	3.07e-16	77.4
MCP	Y3_16	SchitoPF00005|IMGVR_UViG_3300001750_000023|_4	3.1e-16	77.8
MCP	Y3_16	SchitoPF00005|IMGVR_UViG_3300021255_000099|_8	3.14e-16	77.8
MCP	Y3_16	SchitoPF00005|IMGVR_UViG_3300031760_000047|_43	3.4e-16	77.8
MCP	Y3_16	SchitoPF00005|IMGVR_UViG_3300005988_000013|_38	3.59e-16	77.4
MCP	Y3_16	SchitoPF00005|IMGVR_UViG_3300005982_000011|_4	3.59e-16	77.4
MCP	Y3_16	SchitoPF00005|IMGVR_UViG_3300027789_000002|_77	3.59e-16	77.4
MCP	Y3_16	SchitoPF00005|IMGVR_UViG_3300027776_000002|_69	3.59e-16	77.4
MCP	Y3_16	SchitoPF00005|IMGVR_UViG_3300006056_000003|_5	3.59e-16	77.4
MCP	Y3_16	SchitoPF00005|IMGVR_UViG_3300008098_000041|_15	3.96e-16	77
MCP	Y3_16	SchitoPF00005|IMGVR_UViG_3300000060_000002|_89	4.26e-16	77
MCP	Y3_16	SchitoPF00005|IMGVR_UViG_3300008152_000001|_38	4.56e-16	77
MCP	Y3_16	SchitoPF00005|IMGVR_UViG_3300007713_000007|_14	4.6e-16	77
MCP	Y3_16	SchitoPF00005|IMGVR_UViG_3300006461_000001|_26	4.64e-16	77
MCP	Y3_16	SchitoPF00005|IMGVR_UViG_3300022745_000088|_24	4.74e-16	77.4
MCP	Y3_16	SchitoPF00005|IMGVR_UViG_3300008515_000001|_20	5e-16	77
MCP	Y3_16	SchitoPF00005|UGRX01000005.1|_36	5.31e-16	76.6
MCP	Y3_16	SchitoPF00005|KF787095|_69	5.82e-16	76.6
MCP	Y3_16	SchitoPF00005|MG018928|_24	6.04e-16	76.6
MCP	Y3_16	SchitoPF00005|MK962632|_57	6.04e-16	76.6
MCP	Y3_16	SchitoPF00005|IMGVR_UViG_3300009435_000119|_2	6.63e-16	77
MCP	Y3_16	SchitoPF00005|KF787094|_66	6.75e-16	76.6
MCP	Y3_16	SchitoPF00005|IMGVR_UViG_3300021378_000052|_17	7.02e-16	76.6
MCP	Y3_16	SchitoPF00005|IMGVR_UViG_3300005843_000013|_33	7.32e-16	76.3
MCP	Y3_16	SchitoPF00005|IMGVR_UViG_3300028381_000008|_34	7.32e-16	76.3
MCP	Y3_16	SchitoPF00005|IMGVR_UViG_3300012344_000002|_49	9.21e-16	76.3
MCP	Y3_16	SchitoPF00005|MH160392|_15	1.01e-15	76.3
MCP	Y3_16	SchitoPF00005|KT321317|_59	1.02e-15	75.9
MCP	Y3_16	SchitoPF00005|FR682616|_64	1.11e-15	76.3
MCP	Y3_16	SchitoPF00005|FR719956|_65	1.11e-15	76.3
MCP	Y3_16	SchitoPF00005|HQ641380|_58	1.31e-15	75.9
MCP	Y3_16	SchitoPF00005|IMGVR_UViG_3300026549_000073|_73	1.45e-15	75.5
MCP	Y3_16	SchitoPF00005|IMGVR_UViG_7000000367_000024|_62	1.53e-15	75.5
MCP	Y3_16	SchitoPF00005|IMGVR_UViG_7000000039_000030|_36	1.53e-15	75.5
MCP	Y3_16	SchitoPF00005|IMGVR_UViG_7000000210_000001|_61	1.53e-15	75.5
MCP	Y3_16	SchitoPF00005|IMGVR_UViG_3300008283_000001|_10	1.53e-15	75.5
MCP	Y3_16	SchitoPF00005|IMGVR_UViG_3300008091_000002|_60	1.53e-15	75.5
MCP	Y3_16	SchitoPF00005|IMGVR_UViG_3300007315_000002|_70	1.53e-15	75.5
MCP	Y3_16	SchitoPF00005|IMGVR_UViG_3300006459_000001|_44	1.53e-15	75.5
MCP	Y3_16	SchitoPF00005|IMGVR_UViG_3300006805_000027|_44	1.62e-15	75.9
MCP	Y3_16	SchitoPF00005|IMGVR_UViG_3300025896_000027|_44	1.62e-15	75.9
MCP	Y3_16	SchitoPF00005|IMGVR_UViG_3300007964_000003|_62	1.93e-15	75.5
MCP	Y3_16	SchitoPF00005|IMGVR_UViG_3300008255_000139|_54	1.95e-15	75.5
MCP	Y3_16	SchitoPF00005|IMGVR_UViG_3300008093_000035|_13	1.95e-15	75.5
MCP	Y3_16	SchitoPF00005|IMGVR_UViG_3300008020_000008|_54	1.95e-15	75.5
MCP	Y3_16	SchitoPF00005|IMGVR_UViG_3300008009_000009|_54	1.95e-15	75.5
MCP	Y3_16	SchitoPF00005|IMGVR_UViG_3300008008_000004|_60	1.95e-15	75.5
MCP	Y3_16	SchitoPF00005|IMGVR_UViG_3300008004_000006|_60	1.95e-15	75.5
MCP	Y3_16	SchitoPF00005|IMGVR_UViG_3300007965_000003|_27	1.95e-15	75.5
MCP	Y3_16	SchitoPF00005|IMGVR_UViG_3300004088_000003|_9	1.95e-15	75.5
MCP	Y3_16	SchitoPF00005|IMGVR_UViG_3300025831_000006|_60	1.95e-15	75.5
MCP	Y3_16	SchitoPF00005|IMGVR_UViG_3300025032_000009|_62	1.95e-15	75.5
MCP	Y3_16	SchitoPF00005|IMGVR_UViG_3300025020_000002|_62	1.95e-15	75.5
MCP	Y3_16	SchitoPF00005|IMGVR_UViG_3300025018_000155|_24	1.95e-15	75.5
MCP	Y3_16	SchitoPF00005|IMGVR_UViG_3300025014_000004|_62	1.95e-15	75.5
MCP	Y3_16	SchitoPF00005|IMGVR_UViG_3300028378_000010|_5	2.02e-15	75.1
MCP	Y3_16	SchitoPF00005|IMGVR_UViG_3300026561_000001|_12	2.03e-15	75.1
MCP	Y3_16	SchitoPF00005|IMGVR_UViG_3300025675_000001|_9	2.03e-15	75.1
MCP	Y3_16	SchitoPF00005|IMGVR_UViG_3300006016_000001|_58	2.03e-15	75.1
MCP	Y3_16	SchitoPF00005|IMGVR_UViG_3300005996_000001|_14	2.03e-15	75.1
MCP	Y3_16	SchitoPF00005|IMGVR_UViG_3300005143_000001|_17	2.03e-15	75.1
MCP	Y3_16	SchitoPF00005|IMGVR_UViG_3300005142_000001|_27	2.03e-15	75.1
MCP	Y3_16	SchitoPF00005|IMGVR_UViG_3300005141_000001|_62	2.03e-15	75.1
MCP	Y3_16	SchitoPF00005|IMGVR_UViG_3300005140_000001|_20	2.03e-15	75.1
MCP	Y3_16	SchitoPF00005|MK962641|_61	2.13e-15	75.1
MCP	Y3_16	SchitoPF00005|MK962631|_62	2.13e-15	75.1
MCP	Y3_16	SchitoPF00005|MK962626|_59	2.13e-15	75.1
MCP	Y3_16	SchitoPF00005|IMGVR_UViG_3300014109_000003|_13	2.63e-15	74.7
MCP	Y3_16	SchitoPF00005|IMGVR_UViG_3300007897_000002|_24	2.64e-15	74.7
MCP	Y3_16	SchitoPF00005|IMGVR_UViG_3300006477_000005|_57	2.64e-15	74.7
MCP	Y3_16	SchitoPF00005|IMGVR_UViG_3300006475_000001|_32	2.64e-15	74.7
MCP	Y3_16	SchitoPF00005|FJ591093|_64	2.68e-15	75.1
MCP	Y3_16	SchitoPF00005|MH015259|_67	2.68e-15	75.1
MCP	Y3_16	SchitoPF00005|MH015253|_67	2.68e-15	75.1
MCP	Y3_16	SchitoPF00005|MH015250|_70	2.68e-15	75.1
MCP	Y3_16	SchitoPF00005|MH015257|_68	2.68e-15	75.1
MCP	Y3_16	SchitoPF00005|MN988555|_74	2.78e-15	74.7
MCP	Y3_16	SchitoPF00005|IMGVR_UViG_3300009393_000001|_24	2.91e-15	74.7
MCP	Y3_16	SchitoPF00005|IMGVR_UViG_3300006321_000016|_58	3.02e-15	74.7
MCP	Y3_16	SchitoPF00005|MK863032|_75	3.16e-15	74.7
MCP	Y3_16	SchitoPF00005|IMGVR_UViG_3300008742_000001|_77	3.47e-15	74.7
MCP	Y3_16	SchitoPF00005|BK040706|_68	3.57e-15	74.3
MCP	Y3_16	SchitoPF00005|IMGVR_UViG_3300008080_000011|_9	3.58e-15	74.3
MCP	Y3_16	SchitoPF00005|IMGVR_UViG_3300022841_000042|_20	3.64e-15	74.3
MCP	Y3_16	SchitoPF00005|IMGVR_UViG_3300022833_000018|_36	3.64e-15	74.3
MCP	Y3_16	SchitoPF00005|AYVR01000008.1|_41	3.99e-15	74.3
MCP	Y3_16	SchitoPF00005|KU885990|_63	4.31e-15	74.3
MCP	Y3_16	SchitoPF00005|KU885988|_65	4.31e-15	74.3
MCP	Y3_16	SchitoPF00005|MT234340|_74	4.38e-15	74.3
MCP	Y3_16	SchitoPF00005|MT234339|_74	4.38e-15	74.3
MCP	Y3_16	SchitoPF00005|MT234338|_75	4.38e-15	74.3
MCP	Y3_16	SchitoPF00005|MZ773648|_72	5.38e-15	74.3
MCP	Y3_16	SchitoPF00005|MK962629|_63	5.44e-15	73.9
MCP	Y3_16	SchitoPF00005|IMGVR_UViG_3300028706_000017|_11	5.64e-15	73.6
MCP	Y3_16	SchitoPF00005|IMGVR_UViG_3300003599_000003|_8	5.64e-15	73.6
MCP	Y3_16	SchitoPF00005|IMGVR_UViG_3300028277_000010|_8	5.64e-15	73.6
MCP	Y3_16	SchitoPF00005|IMGVR_UViG_3300028274_000019|_8	5.64e-15	73.6
MCP	Y3_16	SchitoPF00005|IMGVR_UViG_3300028188_000006|_23	5.64e-15	73.6
MCP	Y3_16	SchitoPF00005|IMGVR_UViG_3300028177_000011|_11	5.64e-15	73.6
MCP	Y3_16	SchitoPF00005|IMGVR_UViG_3300028175_000009|_8	5.64e-15	73.6
MCP	Y3_16	SchitoPF00005|IMGVR_UViG_3300028174_000009|_23	5.64e-15	73.6
MCP	Y3_16	SchitoPF00005|IMGVR_UViG_3300028173_000023|_12	5.64e-15	73.6
MCP	Y3_16	SchitoPF00005|IMGVR_UViG_3300025623_000015|_23	5.64e-15	73.6
MCP	Y3_16	SchitoPF00005|IMGVR_UViG_3300025614_000011|_11	5.64e-15	73.6
MCP	Y3_16	SchitoPF00005|IMGVR_UViG_3300025592_000027|_11	5.64e-15	73.6
MCP	Y3_16	SchitoPF00005|IMGVR_UViG_3300025584_000009|_12	5.64e-15	73.6
MCP	Y3_16	SchitoPF00005|IMGVR_UViG_3300025547_000018|_23	5.64e-15	73.6
MCP	Y3_16	SchitoPF00005|IMGVR_UViG_3300025488_000008|_23	5.64e-15	73.6
MCP	Y3_16	SchitoPF00005|IMGVR_UViG_3300025468_000006|_23	5.64e-15	73.6
MCP	Y3_16	SchitoPF00005|IMGVR_UViG_3300024339_000036|_11	5.64e-15	73.6
MCP	Y3_16	SchitoPF00005|IMGVR_UViG_3300024336_000020|_11	5.64e-15	73.6
MCP	Y3_16	SchitoPF00005|IMGVR_UViG_3300024324_000034|_8	5.64e-15	73.6
MCP	Y3_16	SchitoPF00005|IMGVR_UViG_3300024299_000023|_8	5.64e-15	73.6
MCP	Y3_16	SchitoPF00005|IMGVR_UViG_3300024261_000069|_23	5.64e-15	73.6
MCP	Y3_16	SchitoPF00005|IMGVR_UViG_3300024260_000026|_23	5.64e-15	73.6
MCP	Y3_16	SchitoPF00005|IMGVR_UViG_3300024259_000078|_23	5.64e-15	73.6
MCP	Y3_16	SchitoPF00005|IMGVR_UViG_3300024258_000049|_8	5.64e-15	73.6
MCP	Y3_16	SchitoPF00005|IMGVR_UViG_3300024257_000027|_23	5.64e-15	73.6
MCP	Y3_16	SchitoPF00005|IMGVR_UViG_3300024256_000023|_11	5.64e-15	73.6
MCP	Y3_16	SchitoPF00005|IMGVR_UViG_3300024252_000038|_8	5.64e-15	73.6
MCP	Y3_16	SchitoPF00005|IMGVR_UViG_3300024243_000046|_8	5.64e-15	73.6
MCP	Y3_16	SchitoPF00005|IMGVR_UViG_3300022916_000041|_8	5.64e-15	73.6
MCP	Y3_16	SchitoPF00005|IMGVR_UViG_3300022912_000021|_23	5.64e-15	73.6
MCP	Y3_16	SchitoPF00005|IMGVR_UViG_3300022902_000036|_23	5.64e-15	73.6
MCP	Y3_16	SchitoPF00005|IMGVR_UViG_3300022888_000018|_23	5.64e-15	73.6
MCP	Y3_16	SchitoPF00005|IMGVR_UViG_3300000164_000002|_8	5.64e-15	73.6
MCP	Y3_16	SchitoPF00005|IMGVR_UViG_3300028603_000054|_57	5.74e-15	73.9
MCP	Y3_16	SchitoPF00005|IMGVR_UViG_3300009059_000014|_19	5.83e-15	73.6
MCP	Y3_16	SchitoPF00005|IMGVR_UViG_3300027278_000011|_49	5.83e-15	73.6
MCP	Y3_16	SchitoPF00005|IMGVR_UViG_3300007648_000003|_19	6.23e-15	73.6
MCP	Y3_16	SchitoPF00005|MK962639|_61	7.24e-15	73.6
MCP	Y3_16	SchitoPF00005|MK962630|_62	7.24e-15	73.6
MCP	Y3_16	SchitoPF00005|IMGVR_UViG_3300008226_000015|_14	7.56e-15	73.6
MCP	Y3_16	SchitoPF00005|IMGVR_UViG_3300025769_000603|_15	7.76e-15	73.2
MCP	Y3_16	SchitoPF00005|IMGVR_UViG_3300006919_000003|_65	7.76e-15	73.2
MCP	Y3_16	SchitoPF00005|MN988483|_79	8.35e-15	73.2
MCP	Y3_16	SchitoPF00005|MW980072|_73	8.35e-15	73.2
MCP	Y3_16	SchitoPF00005|MW980071|_78	8.35e-15	73.2
MCP	Y3_16	SchitoPF00005|CP011376.1|_10	8.45e-15	73.2
MCP	Y3_16	SchitoPF00005|CP011378.1|_45	8.45e-15	73.2
MCP	Y3_16	SchitoPF00005|CP011379.1|_56	8.45e-15	73.2
MCP	Y3_16	SchitoPF00005|MN163281|_21	8.84e-15	73.2
MCP	Y3_16	SchitoPF00005|NC_049372.1|_70	8.87e-15	73.2
MCP	Y3_16	SchitoPF00005|IMGVR_UViG_3300031655_000003|_11	9.04e-15	73.2
MCP	Y3_16	SchitoPF00005|MH899585|_67	9.7e-15	73.2
MCP	Y3_16	SchitoPF00005|OK149171|_18	1.05e-14	73.2
MCP	Y3_16	SchitoPF00005|BK039343|_45	1.11e-14	73.2
MCP	Y3_16	SchitoPF00005|IMGVR_UViG_3300027509_000032|_14	1.18e-14	73.2
MCP	Y3_16	SchitoPF00005|IMGVR_UViG_3300009073_000004|_61	1.18e-14	73.2
MCP	Y3_16	SchitoPF00005|IMGVR_UViG_3300020462_000003|_41	1.23e-14	72.8
MCP	Y3_16	SchitoPF00005|IMGVR_UViG_3300028597_000001|_46	1.26e-14	72.8
MCP	Y3_16	SchitoPF00005|IMGVR_UViG_3300028589_000001|_75	1.26e-14	72.8
MCP	Y3_16	SchitoPF00005|IMGVR_UViG_3300007276_000051|_34	1.51e-14	72.4
MCP	Y3_16	SchitoPF00005|IMGVR_UViG_3300007231_000007|_34	1.51e-14	72.4
MCP	Y3_16	SchitoPF00005|IMGVR_UViG_3300007229_000010|_35	1.51e-14	72.4
MCP	Y3_16	SchitoPF00005|IMGVR_UViG_3300006803_000023|_34	1.51e-14	72.4
MCP	Y3_16	SchitoPF00005|IMGVR_UViG_3300025887_000001|_35	1.51e-14	72.4
MCP	Y3_16	SchitoPF00005|IMGVR_UViG_3300025645_000002|_44	1.51e-14	72.4
MCP	Y3_16	SchitoPF00005|IMGVR_UViG_3300025652_000052|_34	1.51e-14	72.4
MCP	Y3_16	SchitoPF00005|IMGVR_UViG_3300025570_000001|_46	1.51e-14	72.4
MCP	Y3_16	SchitoPF00005|IMGVR_UViG_3300006920_000003|_44	1.51e-14	72.4
MCP	Y3_16	SchitoPF00005|MZ348421|_77	1.74e-14	72.4
MCP	Y3_16	SchitoPF00005|MN988517|_78	1.81e-14	72.4
MCP	Y3_16	SchitoPF00005|WBWO01000001.1|_42	1.82e-14	72.4
MCP	Y3_16	SchitoPF00005|MN988497|_80	2.08e-14	72
MCP	Y3_16	SchitoPF00005|MW980066|_76	2.08e-14	72
MCP	Y3_16	SchitoPF00005|HQ317387|_13	2.18e-14	72
MCP	Y3_16	SchitoPF00005|IMGVR_UViG_3300018424_000020|_44	2.18e-14	72
MCP	Y3_16	SchitoPF00005|IMGVR_UViG_3300023180_000002|_71	2.18e-14	72
MCP	Y3_16	SchitoPF00005|IMGVR_UViG_3300023173_000014|_71	2.18e-14	72
MCP	Y3_16	SchitoPF00005|IMGVR_UViG_3300023116_000002|_31	2.18e-14	72
MCP	Y3_16	SchitoPF00005|IMGVR_UViG_3300018423_000002|_53	2.18e-14	72
MCP	Y3_16	SchitoPF00005|IMGVR_UViG_3300017967_000001|_20	2.18e-14	72
MCP	Y3_16	SchitoPF00005|KY769270|_93	2.95e-14	71.6
MCP	Y3_16	SchitoPF00005|KY083726|_93	2.95e-14	71.6
MCP	Y3_16	SchitoPF00005|MH059638|_10	2.98e-14	71.6
MCP	Y3_16	SchitoPF00005|IMGVR_UViG_3300002242_000609|_1	3.05e-14	72
MCP	Y3_16	SchitoPF00005|KY549659|_84	3.09e-14	71.6
MCP	Y3_16	SchitoPF00005|KY514265|_83	3.09e-14	71.6
MCP	Y3_16	SchitoPF00005|KY514264|_82	3.09e-14	71.6
MCP	Y3_16	SchitoPF00005|MN812691|_85	3.32e-14	71.2
MCP	Y3_16	SchitoPF00005|MN812687|_85	3.32e-14	71.2
MCP	Y3_16	SchitoPF00005|IMGVR_UViG_3300025851_000001|_11	3.34e-14	71.6
MCP	Y3_16	SchitoPF00005|IMGVR_UViG_3300025738_000001|_11	3.34e-14	71.6
MCP	Y3_16	SchitoPF00005|IMGVR_UViG_3300025731_000001|_91	3.34e-14	71.6
MCP	Y3_16	SchitoPF00005|IMGVR_UViG_3300008251_000001|_96	3.34e-14	71.6
MCP	Y3_16	SchitoPF00005|FJ591094|_61	3.53e-14	71.6
MCP	Y3_16	SchitoPF00005|IMGVR_UViG_3300013497_000001|_26	3.6e-14	71.2
MCP	Y3_16	SchitoPF00005|IMGVR_UViG_3300025158_000037|_14	3.76e-14	71.6
MCP	Y3_16	SchitoPF00005|IMGVR_UViG_3300031416_000003|_16	3.91e-14	71.2
MCP	Y3_16	SchitoPF00005|IMGVR_UViG_3300031415_000001|_39	3.91e-14	71.2
MCP	Y3_16	SchitoPF00005|IMGVR_UViG_3300031110_000005|_70	3.91e-14	71.2
MCP	Y3_16	SchitoPF00005|IMGVR_UViG_3300025018_000235|_16	3.94e-14	71.6
MCP	Y3_16	SchitoPF00005|IMGVR_UViG_3300008094_000033|_14	3.97e-14	71.6
MCP	Y3_16	SchitoPF00005|IMGVR_UViG_3300008017_000023|_12	3.97e-14	71.6
MCP	Y3_16	SchitoPF00005|IMGVR_UViG_3300007985_000049|_16	4.02e-14	71.6
MCP	Y3_16	SchitoPF00005|IMGVR_UViG_3300025034_000032|_14	4.23e-14	71.2
MCP	Y3_16	SchitoPF00005|IMGVR_UViG_3300008093_000024|_17	4.47e-14	71.2
MCP	Y3_16	SchitoPF00005|IMGVR_UViG_3300008003_000020|_7	4.47e-14	71.2
MCP	Y3_16	SchitoPF00005|IMGVR_UViG_3300025835_000005|_18	4.47e-14	71.2
MCP	Y3_16	SchitoPF00005|MW630115|_37	4.72e-14	70.9
MCP	Y3_16	SchitoPF00005|CP034450.1|_36	5.19e-14	70.9
MCP	Y3_16	SchitoPF00005|IMGVR_UViG_3300001419_000016|_12	5.63e-14	71.2
MCP	Y3_16	SchitoPF00005|IMGVR_UViG_3300005512_000031|_11	5.63e-14	71.2
MCP	Y3_16	SchitoPF00005|KJ803031|_67	5.76e-14	70.9
MCP	Y3_16	SchitoPF00005|KU356691|_21	5.85e-14	70.9
MCP	Y3_16	SchitoPF00005|KU356690|_21	5.85e-14	70.9
MCP	Y3_16	SchitoPF00005|IMGVR_UViG_3300025035_000099|_7	5.88e-14	70.9
MCP	Y3_16	SchitoPF00005|IMGVR_UViG_3300008086_000040|_13	7.12e-14	70.9
MCP	Y3_16	SchitoPF00005|IMGVR_UViG_3300007987_000050|_16	7.12e-14	70.9
MCP	Y3_16	SchitoPF00005|IMGVR_UViG_3300007986_000040|_6	7.31e-14	70.9
MCP	Y3_16	SchitoPF00005|IMGVR_UViG_3300009424_000030|_18	7.38e-14	70.9
MCP	Y3_16	SchitoPF00005|IMGVR_UViG_3300025844_000051|_8	7.52e-14	70.9
MCP	Y3_16	SchitoPF00005|IMGVR_UViG_3300018424_000045|_4	7.57e-14	70.9
MCP	Y3_16	SchitoPF00005|CP065728.1|_49	8.49e-14	70.1
MCP	Y3_16	SchitoPF00005|CP066057.1|_49	8.49e-14	70.1
MCP	Y3_16	SchitoPF00005|LXTW01000001.1|_10	8.49e-14	70.1
MCP	Y3_16	SchitoPF00005|MZ358387|_73	9.7e-14	70.1
MCP	Y3_16	SchitoPF00005|IMGVR_UViG_3300032257_000008|_90	9.8e-14	70.5
MCP	Y3_16	SchitoPF00005|KJ621082|_15	1.05e-13	70.1
MCP	Y3_16	SchitoPF00005|IMGVR_UViG_3300027278_000010|_33	1.48e-13	69.7
MCP	Y3_16	SchitoPF00005|IMGVR_UViG_3300028400_000008|_22	1.63e-13	69.3
MCP	Y3_16	SchitoPF00005|IMGVR_UViG_3300025896_000041|_30	1.73e-13	69.7
MCP	Y3_16	SchitoPF00005|UGPW01000001.1|_38	1.77e-13	69.3
MCP	Y3_16	SchitoPF00005|CP011158.1|_38	1.77e-13	69.3
MCP	Y3_16	SchitoPF00005|IMGVR_UViG_3300027082_000001|_28	1.81e-13	69.3
MCP	Y3_16	SchitoPF00005|KM974184|_83	1.81e-13	69.3
MCP	Y3_16	SchitoPF00005|KP994390|_31	1.88e-13	69.3
MCP	Y3_16	SchitoPF00005|KC139520|_59	1.9e-13	69.3
MCP	Y3_16	SchitoPF00005|MH358458|_9	1.94e-13	69.3
MCP	Y3_16	SchitoPF00005|JX194238|_78	2.12e-13	68.9
MCP	Y3_16	SchitoPF00005|KM411960|_79	2.14e-13	68.9
MCP	Y3_16	SchitoPF00005|KM411958|_78	2.14e-13	68.9
MCP	Y3_16	SchitoPF00005|KU948710|_78	2.14e-13	68.9
MCP	Y3_16	SchitoPF00005|MF490236|_78	2.14e-13	68.9
MCP	Y3_16	SchitoPF00005|FN422399|_79	2.2e-13	68.9
MCP	Y3_16	SchitoPF00005|MH015256|_60	2.2e-13	69.3
MCP	Y3_16	SchitoPF00005|KF192075|_65	2.21e-13	68.9
MCP	Y3_16	SchitoPF00005|CP031010.1|_73	3.18e-13	68.6
MCP	Y3_16	SchitoPF00005|KR054032|_9	3.29e-13	68.6
MCP	Y3_16	SchitoPF00005|MG983743|_67	3.41e-13	68.6
MCP	Y3_16	SchitoPF00005|IMGVR_UViG_3300024339_000001|_63	3.62e-13	68.6
MCP	Y3_16	SchitoPF00005|IMGVR_UViG_3300024302_000005|_68	3.62e-13	68.6
MCP	Y3_16	SchitoPF00005|IMGVR_UViG_3300024299_000009|_21	3.62e-13	68.6
MCP	Y3_16	SchitoPF00005|IMGVR_UViG_3300024261_000019|_39	3.62e-13	68.6
MCP	Y3_16	SchitoPF00005|IMGVR_UViG_3300024324_000001|_4	3.62e-13	68.6
MCP	Y3_16	SchitoPF00005|IMGVR_UViG_3300031992_000079|_44	3.99e-13	68.6
MCP	Y3_16	SchitoPF00005|IMGVR_UViG_3300028833_000140|_46	3.99e-13	68.6
MCP	Y3_16	SchitoPF00005|KC139517|_77	4.18e-13	68.2
MCP	Y3_16	SchitoPF00005|JAINWO010000001.1|_29	4.47e-13	68.2
MCP	Y3_16	SchitoPF00005|HQ259105|_65	4.5e-13	68.2
MCP	Y3_16	SchitoPF00005|MW544066|_79	4.53e-13	68.2
MCP	Y3_16	SchitoPF00005|JX880034|_10	4.54e-13	68.2
MCP	Y3_16	SchitoPF00005|EF056009|_56	4.56e-13	68.2
MCP	Y3_16	SchitoPF00005|IMGVR_UViG_3300024252_000070|_18	4.75e-13	68.2
MCP	Y3_16	SchitoPF00005|IMGVR_UViG_3300024327_000003|_45	4.75e-13	68.2
MCP	Y3_16	SchitoPF00005|IMGVR_UViG_3300024261_000018|_37	4.75e-13	68.2
MCP	Y3_16	SchitoPF00005|MG208881|_67	4.84e-13	67.8
MCP	Y3_16	SchitoPF00005|JX415535|_64	5.12e-13	67.8
MCP	Y3_16	SchitoPF00005|KJ135004|_21	5.12e-13	67.8
MCP	Y3_16	SchitoPF00005|MH669274|_66	5.12e-13	67.8
MCP	Y3_16	SchitoPF00005|MH992123|_56	5.18e-13	67.8
MCP	Y3_16	SchitoPF00005|MK931297|_56	5.18e-13	67.8
MCP	Y3_16	SchitoPF00005|MZ501049|_14	5.18e-13	67.8
MCP	Y3_16	SchitoPF00005|IMGVR_UViG_3300021357_000002|_72	5.3e-13	67.8
MCP	Y3_16	SchitoPF00005|NC_055823.1|_8	5.45e-13	67.8
MCP	Y3_16	SchitoPF00005|KF562340|_67	5.56e-13	67.8
MCP	Y3_16	SchitoPF00005|HG962375|_77	5.69e-13	67.8
MCP	Y3_16	SchitoPF00005|MF490238|_78	5.69e-13	67.8
MCP	Y3_16	SchitoPF00005|MN906996|_79	5.69e-13	67.8
MCP	Y3_16	SchitoPF00005|MT682708|_72	5.87e-13	67.8
MCP	Y3_16	SchitoPF00005|IMGVR_UViG_3300006879_000003|_8	5.87e-13	67.8
MCP	Y3_16	SchitoPF00005|MH356729|_14	5.96e-13	67.8
MCP	Y3_16	SchitoPF00005|KM411959|_81	6.24e-13	67.8
MCP	Y3_16	SchitoPF00005|MN553584|_6	6.24e-13	67.8
MCP	Y3_16	SchitoPF00005|MN553583|_19	6.24e-13	67.8
MCP	Y3_16	SchitoPF00005|MG770228|_18	6.28e-13	67.8
MCP	Y3_16	SchitoPF00005|MW175414|_59	6.45e-13	67.4
MCP	Y3_16	SchitoPF00005|IMGVR_UViG_3300027852_000144|_13	6.46e-13	67.8
MCP	Y3_16	SchitoPF00005|IMGVR_UViG_3300002180_000066|_7	6.46e-13	67.8
MCP	Y3_16	SchitoPF00005|IMGVR_UViG_3300007276_000047|_60	6.72e-13	67.8
MCP	Y3_16	SchitoPF00005|IMGVR_UViG_3300022178_000022|_60	6.72e-13	67.8
MCP	Y3_16	SchitoPF00005|IMGVR_UViG_3300025806_000015|_60	6.72e-13	67.8
MCP	Y3_16	SchitoPF00005|IMGVR_UViG_3300025652_000003|_66	6.72e-13	67.8
MCP	Y3_16	SchitoPF00005|IMGVR_UViG_3300007229_000001|_74	6.72e-13	67.8
MCP	Y3_16	SchitoPF00005|MG775260|_17	6.89e-13	67.4
MCP	Y3_16	SchitoPF00005|KC206276|_60	6.92e-13	67.4
MCP	Y3_16	SchitoPF00005|KX098391|_67	6.98e-13	67.4
MCP	Y3_16	SchitoPF00005|KX098390|_75	6.98e-13	67.4
MCP	Y3_16	SchitoPF00005|KX098389|_75	6.98e-13	67.4
MCP	Y3_16	SchitoPF00005|BK028931|_18	7.77e-13	67.4
MCP	Y3_16	SchitoPF00005|BK027369|_10	7.99e-13	67.4
MCP	Y3_16	SchitoPF00005|KX171210|_81	8.35e-13	67.4
MCP	Y3_16	SchitoPF00005|KX171209|_82	8.35e-13	67.4
MCP	Y3_16	SchitoPF00005|IMGVR_UViG_3300009435_000032|_7	8.79e-13	67.4
MCP	Y3_16	SchitoPF00005|IMGVR_UViG_3300009426_000021|_22	8.79e-13	67.4
MCP	Y3_16	SchitoPF00005|IMGVR_UViG_3300009074_000021|_12	8.79e-13	67.4
MCP	Y3_16	SchitoPF00005|IMGVR_UViG_3300025632_000022|_26	8.79e-13	67.4
MCP	Y3_16	SchitoPF00005|IMGVR_UViG_3300025594_000016|_45	8.79e-13	67.4
MCP	Y3_16	SchitoPF00005|IMGVR_UViG_3300025590_000008|_39	8.79e-13	67.4
MCP	Y3_16	SchitoPF00005|IMGVR_UViG_3300025577_000009|_39	8.79e-13	67.4
MCP	Y3_16	SchitoPF00005|CP043865.1|_7	9.97e-13	67
MCP	Y3_16	SchitoPF00005|JAJAOK010000001.1|_7	9.97e-13	67
MCP	Y3_16	SchitoPF00005|MH733496|_63	9.97e-13	67
MCP	Y3_16	SchitoPF00005|MH622920|_26	1.01e-12	67
MCP	Y3_16	SchitoPF00005|MT025940|_39	1.02e-12	67
MCP	Y3_16	SchitoPF00005|IMGVR_UViG_3300025860_000072|_7	1.08e-12	67
MCP	Y3_16	SchitoPF00005|IMGVR_UViG_3300007276_000379|_13	1.19e-12	67
MCP	Y3_16	SchitoPF00005|IMGVR_UViG_3300028592_000040|_21	1.28e-12	66.6
MCP	Y3_16	SchitoPF00005|NC_023589.1|_8	1.32e-12	66.6
MCP	Y3_16	SchitoPF00005|IMGVR_UViG_3300025652_001080|_7	1.34e-12	66.6
MCP	Y3_16	SchitoPF00005|IMGVR_UViG_3300009432_000017|_31	2.02e-12	65.9
MCP	Y3_16	SchitoPF00005|IMGVR_UViG_3300027771_000042|_6	2.1e-12	65.9
MCP	Y3_16	SchitoPF00005|MH179480|_51	2.29e-12	66.2
MCP	Y3_16	SchitoPF00005|KR052142|_79	2.49e-12	65.9
MCP	Y3_16	SchitoPF00005|NC_055824.1|_13	2.77e-12	65.9
MCP	Y3_16	SchitoPF00005|KF806588|_77	2.94e-12	65.5
MCP	Y3_16	SchitoPF00005|IMGVR_UViG_3300007276_000259|_6	3.98e-12	65.5
MCP	Y3_16	SchitoPF00005|IMGVR_UViG_3300025806_000263|_1	4.07e-12	65.5
MCP	Y3_16	SchitoPF00005|IMGVR_UViG_3300006920_000058|_19	4.09e-12	65.5
MCP	Y3_16	SchitoPF00005|MK301608|_57	5.09e-12	64.7
MCP	Y3_16	SchitoPF00005|IMGVR_UViG_3300001919_000086|_30	5.17e-12	64.7
MCP	Y3_16	SchitoPF00005|IMGVR_UViG_3300007276_000046|_70	5.83e-12	64.7
MCP	Y3_16	SchitoPF00005|IMGVR_UViG_3300006920_000039|_9	5.83e-12	64.7
MCP	Y3_16	SchitoPF00005|IMGVR_UViG_3300006803_000019|_71	5.83e-12	64.7
MCP	Y3_16	SchitoPF00005|IMGVR_UViG_3300011989_000019|_47	5.88e-12	64.7
MCP	Y3_16	SchitoPF00005|NC_021532.1|_10	6.26e-12	63.9
MCP	Y3_16	SchitoPF00005|MW495044|_88	6.55e-12	64.3
MCP	Y3_16	SchitoPF00005|IMGVR_UViG_3300017782_000068|_20	7.84e-12	64.3
MCP	Y3_16	SchitoPF00005|RCJP01000001.1|_66	9.68e-12	63.9
MCP	Y3_16	SchitoPF00005|IMGVR_UViG_3300020356_000003|_11	1.12e-11	63.9
MCP	Y3_16	SchitoPF00005|IMGVR_UViG_3300020350_000003|_32	1.12e-11	63.9
MCP	Y3_16	SchitoPF00005|IMGVR_UViG_3300020357_000003|_83	1.12e-11	63.9
MCP	Y3_16	SchitoPF00005|IMGVR_UViG_3300020355_000003|_19	1.12e-11	63.9
MCP	Y3_16	SchitoPF00005|IMGVR_UViG_3300007566_000018|_25	1.12e-11	63.9
MCP	Y3_16	SchitoPF00005|IMGVR_UViG_3300007318_000001|_35	1.12e-11	63.9
MCP	Y3_16	SchitoPF00005|BK039508|_22	1.12e-11	63.9
MCP	Y3_16	SchitoPF00005|IMGVR_UViG_3300008099_000011|_78	1.12e-11	63.9
MCP	Y3_16	SchitoPF00005|IMGVR_UViG_3300007339_000006|_61	1.12e-11	63.9
MCP	Y3_16	SchitoPF00005|IMGVR_UViG_3300007287_000001|_35	1.12e-11	63.9
MCP	Y3_16	SchitoPF00005|IMGVR_UViG_3300007107_000004|_4	1.12e-11	63.9
MCP	Y3_16	SchitoPF00005|IMGVR_UViG_7000000205_000001|_7	1.12e-11	63.9
MCP	Y3_16	SchitoPF00005|CP064795.1|_35	1.17e-11	63.5
MCP	Y3_16	SchitoPF00005|IMGVR_UViG_3300024260_000010|_35	1.2e-11	63.5
MCP	Y3_16	SchitoPF00005|IMGVR_UViG_3300028121_000016|_13	1.21e-11	63.5
MCP	Y3_16	SchitoPF00005|IMGVR_UViG_3300032135_000007|_16	1.21e-11	63.5
MCP	Y3_16	SchitoPF00005|IMGVR_UViG_3300032129_000005|_62	1.21e-11	63.5
MCP	Y3_16	SchitoPF00005|IMGVR_UViG_3300032040_000005|_9	1.21e-11	63.5
MCP	Y3_16	SchitoPF00005|IMGVR_UViG_3300031836_000004|_71	1.21e-11	63.5
MCP	Y3_16	SchitoPF00005|IMGVR_UViG_3300031867_000039|_51	1.54e-11	63.5
MCP	Y3_16	SchitoPF00005|IMGVR_UViG_3300028026_000007|_26	1.63e-11	63.5
MCP	Y3_16	SchitoPF00005|BK028901|_55	1.96e-11	63.2
MCP	Y3_16	SchitoPF00005|IMGVR_UViG_3300028364_000034|_16	1.96e-11	63.2
MCP	Y3_16	SchitoPF00005|IMGVR_UViG_3300012147_000001|_80	1.96e-11	63.2
MCP	Y3_16	SchitoPF00005|IMGVR_UViG_3300031853_000024|_25	1.97e-11	63.2
MCP	Y3_16	SchitoPF00005|IMGVR_UViG_3300011883_000001|_43	2.05e-11	63.2
MCP	Y3_16	SchitoPF00005|IMGVR_UViG_3300011704_000002|_43	2.11e-11	62.8
MCP	Y3_16	SchitoPF00005|IMGVR_UViG_3300007295_000008|_8	2.15e-11	63.2
MCP	Y3_16	SchitoPF00005|IMGVR_UViG_7000000195_000001|_20	2.15e-11	63.2
MCP	Y3_16	SchitoPF00005|IMGVR_UViG_3300027764_000007|_52	2.25e-11	63.2
MCP	Y3_16	SchitoPF00005|KM236242|_63	2.27e-11	62.8
MCP	Y3_16	SchitoPF00005|IMGVR_UViG_3300006033_000041|_11	2.41e-11	63.2
MCP	Y3_16	SchitoPF00005|IMGVR_UViG_3300019764_000030|_8	2.85e-11	62.8
MCP	Y3_16	SchitoPF00005|IMGVR_UViG_3300019763_000015|_18	2.85e-11	62.8
MCP	Y3_16	SchitoPF00005|IMGVR_UViG_7000000651_000001|_42	2.97e-11	62.8
MCP	Y3_16	SchitoPF00005|IMGVR_UViG_3300008506_000002|_4	2.97e-11	62.8
MCP	Y3_16	SchitoPF00005|IMGVR_UViG_3300006253_000002|_21	2.97e-11	62.8
MCP	Y3_16	SchitoPF00005|IMGVR_UViG_3300026549_000074|_27	3.07e-11	62.4
MCP	Y3_16	SchitoPF00005|IMGVR_UViG_3300011982_000052|_8	3.17e-11	62.4
MCP	Y3_16	SchitoPF00005|IMGVR_UViG_3300006328_000005|_8	3.22e-11	62.4
MCP	Y3_16	SchitoPF00005|IMGVR_UViG_3300008626_000001|_26	3.22e-11	62.4
MCP	Y3_16	SchitoPF00005|MW394388|_21	3.33e-11	62.4
MCP	Y3_16	SchitoPF00005|IMGVR_UViG_3300008336_000001|_33	3.47e-11	62.4
MCP	Y3_16	SchitoPF00005|IMGVR_UViG_3300024339_000009|_88	3.67e-11	62.8
MCP	Y3_16	SchitoPF00005|IMGVR_UViG_3300024336_000008|_88	3.67e-11	62.8
MCP	Y3_16	SchitoPF00005|IMGVR_UViG_3300024324_000011|_33	3.67e-11	62.8
MCP	Y3_16	SchitoPF00005|IMGVR_UViG_3300024260_000005|_10	3.67e-11	62.8
MCP	Y3_16	SchitoPF00005|IMGVR_UViG_3300024258_000018|_88	3.67e-11	62.8
MCP	Y3_16	SchitoPF00005|IMGVR_UViG_3300024256_000007|_88	3.67e-11	62.8
MCP	Y3_16	SchitoPF00005|IMGVR_UViG_3300024252_000008|_88	3.67e-11	62.8
MCP	Y3_16	SchitoPF00005|IMGVR_UViG_3300022912_000029|_19	3.67e-11	62.8
MCP	Y3_16	SchitoPF00005|IMGVR_UViG_3300022888_000011|_8	3.67e-11	62.8
MCP	Y3_16	SchitoPF00005|IMGVR_UViG_3300024299_000001|_78	3.67e-11	62.8
MCP	Y3_16	SchitoPF00005|IMGVR_UViG_3300025652_000454|_15	4.01e-11	59.7
MCP	Y3_16	SchitoPF00005|IMGVR_UViG_3300029211_000010|_83	4.06e-11	62
MCP	Y3_16	SchitoPF00005|IMGVR_UViG_3300008275_000007|_31	4.51e-11	62
MCP	Y3_16	SchitoPF00005|IMGVR_UViG_7000000554_000002|_88	4.51e-11	62
MCP	Y3_16	SchitoPF00005|IMGVR_UViG_3300004097_000005|_6	5.23e-11	62
MCP	Y3_16	SchitoPF00005|NC_055736.1|_37	6.55e-11	61.6
MCP	Y3_16	SchitoPF00005|IMGVR_UViG_3300023301_000062|_2	6.61e-11	61.2
MCP	Y3_16	SchitoPF00005|IMGVR_UViG_3300025018_000147|_20	6.73e-11	61.6
MCP	Y3_16	SchitoPF00005|IMGVR_UViG_3300027771_000013|_27	7.22e-11	61.6
MCP	Y3_16	SchitoPF00005|IMGVR_UViG_3300006165_000003|_42	7.22e-11	61.6
MCP	Y3_16	SchitoPF00005|MN062186|_65	7.26e-11	61.2
MCP	Y3_16	SchitoPF00005|IMGVR_UViG_3300003691_000044|_9	7.8e-11	61.6
MCP	Y3_16	SchitoPF00005|IMGVR_UViG_3300028602_000003|_11	7.9e-11	61.2
MCP	Y3_16	SchitoPF00005|IMGVR_UViG_3300020383_000001|_33	1.03e-10	60.8
MCP	Y3_16	SchitoPF00005|MG592603|_33	1.17e-10	60.8
MCP	Y3_16	SchitoPF00005|BK039328|_22	1.31e-10	60.5
MCP	Y3_16	SchitoPF00005|IMGVR_UViG_3300008080_000006|_10	1.31e-10	60.5
MCP	Y3_16	SchitoPF00005|IMGVR_UViG_3300008141_000001|_6	1.31e-10	60.5
MCP	Y3_16	SchitoPF00005|IMGVR_UViG_3300028534_000018|_90	1.36e-10	60.5
MCP	Y3_16	SchitoPF00005|IMGVR_UViG_3300008279_000015|_69	1.44e-10	60.5
MCP	Y3_16	SchitoPF00005|IMGVR_UViG_3300006921_000154|_1	1.71e-10	59.7
MCP	Y3_16	SchitoPF00005|KM879221|_76	2.03e-10	60.1
MCP	Y3_16	SchitoPF00005|CP008804.1|_5	2.07e-10	59.7
MCP	Y3_16	SchitoPF00005|CP027405.1|_61	2.07e-10	59.7
MCP	Y3_16	SchitoPF00005|MZ447858|_48	2.33e-10	59.7
MCP	Y3_16	SchitoPF00005|IMGVR_UViG_3300004106_000007|_26	2.5e-10	60.1
MCP	Y3_16	SchitoPF00005|IMGVR_UViG_3300004088_000004|_9	2.5e-10	60.1
MCP	Y3_16	SchitoPF00005|IMGVR_UViG_3300003830_000006|_26	2.5e-10	60.1
MCP	Y3_16	SchitoPF00005|IMGVR_UViG_3300025808_000013|_11	2.5e-10	60.1
MCP	Y3_16	SchitoPF00005|IMGVR_UViG_3300025005_000007|_26	2.5e-10	60.1
MCP	Y3_16	SchitoPF00005|IMGVR_UViG_3300025288_000019|_51	2.5e-10	60.1
MCP	Y3_16	SchitoPF00005|IMGVR_UViG_3300002913_000001|_27	5.55e-10	58.5
MCP	Y3_16	SchitoPF00005|IMGVR_UViG_3300027827_000002|_52	5.55e-10	58.5
MCP	Y3_16	SchitoPF00005|IMGVR_UViG_3300025168_000207|_17	6.19e-10	58.5
MCP	Y3_16	SchitoPF00005|IMGVR_UViG_3300001450_000048|_51	6.19e-10	58.5
MCP	Y3_16	SchitoPF00005|QZGU01000001.1|_62	7.41e-10	58.2
MCP	Y3_16	SchitoPF00005|QZGV01000001.1|_7	7.41e-10	58.2
MCP	Y3_16	SchitoPF00005|AERH01000030.1|_65	7.89e-10	58.2
MCP	Y3_16	SchitoPF00005|RYEQ01000001.1|_11	8.04e-10	58.2
MCP	Y3_16	SchitoPF00005|NXCP01000020.1|_45	8.04e-10	58.2
MCP	Y3_16	SchitoPF00005|RCJR01000003.1|_45	8.04e-10	58.2
MCP	Y3_16	SchitoPF00005|RYER01000003.1|_46	8.04e-10	58.2
MCP	Y3_16	SchitoPF00005|RCJD01000002.1|_63	8.04e-10	58.2
MCP	Y3_16	SchitoPF00005|NXDA01000005.1|_44	8.04e-10	58.2
MCP	Y3_16	SchitoPF00005|JAEOBJ010000002.1|_9	8.04e-10	58.2
MCP	Y3_16	SchitoPF00005|NXCT01000033.1|_62	8.04e-10	58.2
MCP	Y3_16	SchitoPF00005|QZHB01000001.1|_11	8.04e-10	58.2
MCP	Y3_16	SchitoPF00005|RCKH01000002.1|_45	8.04e-10	58.2
MCP	Y3_16	SchitoPF00005|RCJL01000002.1|_7	8.04e-10	58.2
MCP	Y3_16	SchitoPF00005|IMGVR_UViG_3300009419_000014|_86	1.19e-09	57.8
MCP	Y3_16	SchitoPF00005|IMGVR_UViG_3300027710_000023|_37	1.19e-09	57.8
MCP	Y3_16	SchitoPF00005|IMGVR_UViG_3300020399_000003|_38	1.26e-09	57.8
MCP	Y3_16	SchitoPF00005|IMGVR_UViG_3300026268_000004|_51	3.03e-09	56.6
MCP	Y3_16	SchitoPF00005|CP034666.1|_62	3.25e-09	56.2
MCP	Y3_16	SchitoPF00005|CP034662.1|_62	3.25e-09	56.2
MCP	Y3_16	SchitoPF00005|IMGVR_UViG_3300009428_000020|_19	3.45e-09	56.2
MCP	Y3_16	SchitoPF00005|QZGS01000001.1|_34	3.52e-09	56.2
MCP	Y3_16	SchitoPF00005|MH382836|_14	4.42e-09	55.8
MCP	Y3_16	SchitoPF00005|IMGVR_UViG_3300003786_000002|_20	5.28e-09	55.5
MCP	Y3_16	SchitoPF00005|IMGVR_UViG_3300003780_000003|_67	5.28e-09	55.5
MCP	Y3_16	SchitoPF00005|IMGVR_UViG_3300027519_000002|_7	5.28e-09	55.5
MCP	Y3_16	SchitoPF00005|IMGVR_UViG_3300027372_000002|_40	5.28e-09	55.5
MCP	Y3_16	SchitoPF00005|IMGVR_UViG_3300029792_000001|_31	2e-08	53.9
MCP	Y3_16	SchitoPF00005|IMGVR_UViG_3300020584_000001|_58	2e-08	53.9
MCP	Y3_16	SchitoPF00005|IMGVR_UViG_3300020470_000001|_69	2e-08	53.9
MCP	Y3_16	SchitoPF00005|IMGVR_UViG_3300020437_000001|_70	2e-08	53.9
MCP	Y3_16	SchitoPF00005|IMGVR_UViG_3300020397_000001|_35	2e-08	53.9
MCP	Y3_16	SchitoPF00005|IMGVR_UViG_3300020393_000001|_73	2e-08	53.9
MCP	Y3_16	SchitoPF00005|IMGVR_UViG_3300026519_000010|_10	3.39e-08	53.1
MCP	Y3_16	SchitoPF00005|IMGVR_UViG_3300006803_000026|_12	4.87e-08	52.8
MCP	Y3_16	SchitoPF00005|IMGVR_UViG_3300022072_000128|_8	4.87e-08	52.8
MCP	Y3_16	SchitoPF00005|IMGVR_UViG_3300025645_000062|_33	4.87e-08	52.8
MCP	Y3_16	SchitoPF00005|IMGVR_UViG_3300025601_000016|_16	5.11e-08	52.4
MCP	Y3_16	SchitoPF00005|IMGVR_UViG_3300024336_000029|_21	5.55e-08	52.4
MCP	Y3_16	SchitoPF00005|IMGVR_UViG_3300025665_000042|_11	6.24e-08	52.4
MCP	Y3_16	SchitoPF00005|IMGVR_UViG_3300025592_000070|_4	6.24e-08	52.4
MCP	Y3_16	SchitoPF00005|IMGVR_UViG_3300024302_000042|_7	6.24e-08	52.4
MCP	Y3_16	SchitoPF00005|IMGVR_UViG_3300024261_000098|_11	6.24e-08	52.4
MCP	Y3_16	SchitoPF00005|IMGVR_UViG_3300024258_000087|_11	6.24e-08	52.4
MCP	Y3_16	SchitoPF00005|IMGVR_UViG_3300000174_000006|_11	6.24e-08	52.4
MCP	Y3_16	SchitoPF00005|IMGVR_UViG_3300028706_000022|_11	2.48e-07	50.4
MCP	Y3_16	SchitoPF00005|IMGVR_UViG_3300028173_000062|_9	2.48e-07	50.4
MCP	Y3_16	SchitoPF00005|IMGVR_UViG_3300010153_000352|_1	3.5e-07	48.9
MCP	Y3_16	SchitoPF00005|IMGVR_UViG_3300028454_000050|_11	3.02e-06	47
RNAP	Y3_30	SchitoPF00019|IMGVR_UViG_3300025132_000135|_20	1.19e-24	110
RNAP	Y3_30	SchitoPF00019|IMGVR_UViG_3300002488_000033|_6	1.19e-24	110
